# Supplementary material for: Hypermethylation of DNA Methylation Markers in Non-Cirrhotic Hepatocellular Carcinoma
Source: Cancers (Basel). 2023 Sep 28;15(19):4784. doi: 10.3390/cancers15194784 (PMC10571582; doi:10.3390/cancers15194784)
Supplement: Supplementary file 1 [file cancers-15-04784-s001.zip]

Archive with 1 entries (1 files):
- cancers-2580713-supplementary.pdf
